# Supplementary material for: Benzo[d]imidazole–Naphthalen-Arylmethanone Regioisomers as CB1 Ligands: Evaluation of Agonism via an Indirect Cytotoxicity-Based Approach
Source: Int J Mol Sci. 2025 Oct 14;26(20):9986. doi: 10.3390/ijms26209986 (PMC12564498; doi:10.3390/ijms26209986)
Supplement: Supplementary file 1 [file ijms-26-09986-s001.zip]

Archive with 1 entries (1 files):
- ijms-3874477-supplementary.pdf
